# Supplementary material for: An isoform-specific function of Cdc42 in regulating mammalian Exo70 during axon formation
Source: Life Sci Alliance. 2022 Dec 21;6(3):e202201722. doi: 10.26508/lsa.202201722 (PMC9772827; doi:10.26508/lsa.202201722)
Supplement: Supplementary file 1 [file LSA-2022-01722_SdataF1.xlsx]

## Sheet: Figure 1B
	Arhgef7 +/-			Arhgef7 -/-
	-Igf1	+Igf1		-Igf1	+Igf1
n=1	100	61.97		104.1	90.11
n=2	100	60.18		102.2	94.45
n=3	100	61.43		97.8	80.23

## Sheet: Figure 1D
	Arhgef7 +/-		Arhgef7 -/-
n=1	2.13		1.52
n=2	2.2		1.48
n=3	1.81		1.33

## Sheet: Figure 1E
	Arhgef7 +/-		Arhgef7 -/-
n=1	3.12028		1.70903
n=2	2.54678		1.78916
n=3	2.60967		1.78835
