# Supplementary material for: An isoform-specific function of Cdc42 in regulating mammalian Exo70 during axon formation
Source: Life Sci Alliance. 2022 Dec 21;6(3):e202201722. doi: 10.26508/lsa.202201722 (PMC9772827; doi:10.26508/lsa.202201722)
Supplement: Supplementary file 3 [file LSA-2022-01722_SdataF2.2.xlsx]

## Sheet: Figure 2H
	sfGFP						Exo70						Exo70 ΔNT
	Control			Exo70 RNAi			Control			Exo70 RNAi			Control			Exo70 RNAi
	0	1	>1	0	1	>1	0	1	>1	0	1	>1	0	1	>1	0	1	>1
n=1	20.87	74.78	4.35	53.78	43.43	2.79	18.92	74.77	6.31	17.86	76.79	5.36	23.01	51.77	25.22	30.82	56.85	12.33
n=2	22.6	73.8	3.6	57.7	39	3.3	17.8	76	6.2	18.2	73.2	8.6	26.8	53	20.2	33.4	56.3	10.3
n=3	18.2	76	5.8	58.43	38.6	2.97	17.9	74.5	7.6	18.45	73.9	7.65	25.2	53.5	21.3	34.1	54.1	11.8
