# Supplementary material for: An isoform-specific function of Cdc42 in regulating mammalian Exo70 during axon formation
Source: Life Sci Alliance. 2022 Dec 21;6(3):e202201722. doi: 10.26508/lsa.202201722 (PMC9772827; doi:10.26508/lsa.202201722)
Supplement: Supplementary file 5 [file LSA-2022-01722_SdataFS1.2.xlsx]

## Sheet: Figure S1E
	sfGFP		sfGFP-hsExo70		hsExo70-sfGFP
	Ctrl	Exo70 RNAi	Ctrl	Exo70 RNAi	Ctrl	Exo70 RNAi
n=1	100	5.34	104.3	94.6	100.3	94.6
n=2	100	8.22	111.3	98.2	102.9	105.4
n=3	100	4.66	99.6	102.1	96.4	103.1

## Sheet: Figure S1G
	Control			Exo70 RNAi
	-Igf1	+Igf1		-Igf1	+Igf1
n=1	100	64.77		99.43	98.54
n=2	100	62.37		100.4	97.11
n=3	100	61.73		101.2	98.13

## Sheet: Figure S1I
	sfGFP						sfGFP-hsExo70						hsExo70-sfGFP
	Control			Exo70 RNAi			Control			Exo70 RNAi			Control			Exo70 RNAi
	0	1	>1	0	1	>1	0	1	>1	0	1	>1	0	1	>1	0	1	>1
n=1	17.3	78.2	4.5	64.1	32.9	3	38.6	59.8	1.5	45.2	50.8	4	18.6	79.1	2.3	16.2	80.9	2.9
n=2	18.5	76.3	5.2	62.5	30.4	7.1	37.5	61	1.5	43	51.5	5.5	17.8	76.2	6	15	77.7	7.3
n=3	18	76.5	5.5	63.1	33.6	3.3	37.8	61.3	0.9	45.6	50.5	3.9	18.1	78.8	3.1	17.4	79.2	3.4
