# Supplementary material for: An isoform-specific function of Cdc42 in regulating mammalian Exo70 during axon formation
Source: Life Sci Alliance. 2022 Dec 21;6(3):e202201722. doi: 10.26508/lsa.202201722 (PMC9772827; doi:10.26508/lsa.202201722)
Supplement: Supplementary file 7 [file LSA-2022-01722_SdataF3.2.xlsx]

## Sheet: Figure 3B
	Cdc42b			Cdc42u
	-Arhgef7	+Arhgef7		-Arhgef7	+Arhgef7
n=1	100	490.362		89.9071	270.129
n=2	100	560		110	240
n=3	100	487		96	220

## Sheet: Figure 3D
	Control												Arhgef7 RNAi
	GFP			TC10 F34L			Cdc42b F28L			Cdc42u F28L			GFP			TC10 F34L			Cdc42b F28L			Cdc42u F28L
n=1	20.5	77.41	2.09	22.06	73.53	4.41	17.5	74	8.5	17.41	78.11	4.48	43.84	53.42	2.74	23.68	73.03	3.29	22.96	75	2.04	45.64	51.01	3.36
n=2	18.34	75.21	6.45	20.9	75.4	3.7	21.23	73.7	5.07	18.3	74.2	7.5	45.8	52.3	1.9	20.8	74.5	4.7	21.1	72.4	6.5	43.57	52.5	3.93
n=3	17.5	76.78	5.72	19.73	76.5	3.77	22.1	73.2	4.7	18.9	75.1	6	44.2	53.5	2.3	19.56	72.8	7.64	22.3	73.8	3.9	46.3	50.8	2.9
