# Supplementary material for: An isoform-specific function of Cdc42 in regulating mammalian Exo70 during axon formation
Source: Life Sci Alliance. 2022 Dec 21;6(3):e202201722. doi: 10.26508/lsa.202201722 (PMC9772827; doi:10.26508/lsa.202201722)
Supplement: Supplementary file 9 [file LSA-2022-01722_SdataFS2.2.xlsx]

## Sheet: Figure S2B
	WT Arhgef7		RNAi-res Arhgef7
	Ctrl	Arhgef7 RNAi	Ctrl	Arhgef7 RNAi
n=1	100	11.7688	98.966	88.6853
n=2	100	18.8	102.61	98.2
n=3	100	17.3	100.2	106.4

## Sheet: Figure S2D
	Control						Arhgef7 RNAi
	GFP			Arhgef7-res			GFP			Arhgef7-res
	0	1	>1	0	1	>1	0	1	>1	0	1	>1
n=1	18.5	76.2	5.3	16.2	78.6	5.2	44.2	50.7	5.1	21.2	75.1	3.7
n=2	15.36	78.1	6.54	14.8	79.4	5.8	43.1	52.1	4.8	20.3	75.4	4.3
n=3	15.49	79.3	5.21	18.9	74.9	6.2	45.1	50	4.9	22.4	73.1	4.5

## Sheet: Figure S2F
							Cdc42b F34L
	GFP						WT						C188S						C189S						C188,189S
	Control			Arhgef7 RNAi			Control			Arhgef7 RNAi			Control			Arhgef7 RNAi			Control			Arhgef7 RNAi			Control			Arhgef7 RNAi
	0	1	>1	0	1	>1	0	1	>1	0	1	>1	0	1	>1	0	1	>1	0	1	>1	0	1	>1	0	1	>1	0	1	>1
n=1	13	84	3	16	76	8	13	71	16	17	77	6	20	75	5	45	52	3	16	78	6	16	68	16	19	76	5	51	45	4
n=2	13.6	81.5	4.9	13.2	80.1	6.7	15.2	75.8	9	15.2	73.4	11.4	18	76	6	48.2	49.1	2.7	13.3	76.3	10.4	15.4	66	18.6	19.5	74.1	6.4	50.2	43.2	6.6
n=3	12.8	83.6	3.6	12.5	78	9.5	13.7	70.9	15.4	14.3	74	11.7	18.2	77.2	4.6	44	50.8	5.2	13.7	77	9.3	16.2	69.1	14.7	18.7	75.7	5.6	49.7	40.8	9.5
