# Supplementary material for: An isoform-specific function of Cdc42 in regulating mammalian Exo70 during axon formation
Source: Life Sci Alliance. 2022 Dec 21;6(3):e202201722. doi: 10.26508/lsa.202201722 (PMC9772827; doi:10.26508/lsa.202201722)
Supplement: Supplementary file 11 [file LSA-2022-01722_SdataFS3.2.xlsx]

## Sheet: Figure S3B
	TC10		TC10-res
	Ctrl	TC10 RNAi	Ctrl	TC10 RNAi
n=1	100	10.4103	107.659	86.4727
n=2	100	8.3	110.9	95.4
n=3	100	14.2	97.2	93.41

## Sheet: Figure S3D
	Control						TC10 RNAi
	GFP			TC10-res			GFP			TC10-res
	0	1	>1	0	1	>1	0	1	>1	0	1	>1
n=1	15.32	79.2	5.48	17.8	77.3	4.9	52.1	38.7	9.2	20.23	75.2	4.57
n=2	16.3	77.7	6	18.1	76.5	5.4	53	40.4	6.6	19.6	77.6	2.8
n=3	16.71	76.5	6.79	17.3	77.1	5.6	49.2	43.1	7.7	21.2	73.1	5.7

## Sheet: Figure S3F
	Cdc42b		Cdc42b-res
	Ctrl	Cdc42b RNAi	Ctrl	Cdc42b RNAi
n=1	100	9.65619	104.188	85.0042
n=2	100	12.4	96.2	114
n=3	100	8.2	97.2	98

## Sheet: Figure S3H
	Cdc42u		Cdc42u-res
	Ctrl	Cdc42u RNAi	Ctrl	Cdc42u RNAi
n=1	100	9.96804	105.079	94.7359
n=2	100	16.7	98.6	102.4
n=3	100	15.8	102.2	101

## Sheet: Figure S3J
	Cdc42b		Cdc42u
	Ctrl	Cdc42u RNAi	Ctrl	Cdc42b RNAi
n=1	100	96.5	110.3	96.47
n=2	100	98.5	92.8	99.92
n=3	100	102.8	99.3	104.3

## Sheet: Figure S3L
	Control +									TC10 RNAi + Cdc42b RNAi
	Control			TC10 RNAi			Cdc42b RNAi
	0	1	>1	0	1	>1	0	1	>1	0	1	>1
n=1	16	82.2	1.8	32.6	65.9	1.4	34.3	60	5.7	51.5	47.7	0.8
n=2	14.8	84.3	0.9	36.8	60.9	2.3	35.7	61.5	2.8	57.4	41.8	0.8
n=3	12.5	86.2	1.3	39.2	58	2.8	34.6	62.1	3.3	52.9	45.5	1.7
