# Supplementary material for: An isoform-specific function of Cdc42 in regulating mammalian Exo70 during axon formation
Source: Life Sci Alliance. 2022 Dec 21;6(3):e202201722. doi: 10.26508/lsa.202201722 (PMC9772827; doi:10.26508/lsa.202201722)
Supplement: Supplementary file 12 [file LSA-2022-01722_SdataF4.xlsx]

## Sheet: Figure 4B
	Control									Cdc42b RNAi						Cdc42u RNAi
	GFP			Cdc42b res			Cdc42u res			GFP			Cdc42b res			GFP			Cdc42u res
	0	1	>1	0	1	>1	0	1	>1	0	1	>1	0	1	>1	0	1	>1	0	1	>1
n=1	17.8	80.3	1.9	16.92	78.2	4.88	18.6	78.6	2.8	53.3	40.2	6.5	16.3	75.6	8.1	44.8	52.9	2.3	21.9	72.3	5.8
n=2	16.46	78.23	5.31	15.65	78.43	5.92	17.41	73.02	9.57	55.4	38.2	6.4	17.2	75.1	7.7	42.3	53.5	4.2	19.3	74.2	6.5
n=3	17.92	76.21	5.87	17.97	73.27	8.76	15.43	74.2	10.37	54.1	41.4	4.5	17.4	77.3	5.3	43	51.1	5.9	18.85	77.5	3.65

## Sheet: Figure 4D
	DMSO		2BP
n=1	3.07576		2.35377
n=2	2.97281		2.19713
n=3	3.90339		2.29772

## Sheet: Figure 4E
	DMSO		2BP
n=1	4.57482		1.46325
n=2	5.78928		1.63362
n=3	4.3377		1.48688

## Sheet: Figure 4G
	Control			TC10 RNAi			Cdc42b RNAi			Cdc42u RNAi
	-Igf1	+Igf1		-Igf1	+Igf1		-Igf1	+Igf1		-Igf1	+Igf1
n=1	100	58.7636		102.78	84.3448		100.3	89.6924		105.6	64.9121
n=2	100	69.1216		100.66	97.1811		98.9	90.9648		96	71.388
n=3	100	60.4864		98.2	100.791		97.2	91.1012		94.1	69.784
